# Supplementary material for: Shank3 modulates sleep and expression of circadian transcription factors
Source: eLife. 2019 Apr 11;8:e42819. doi: 10.7554/eLife.42819 (PMC6488297; doi:10.7554/eLife.42819)
Supplement: Table 3—source data 1. — Linear mixed-effects ANOVA for LD week three through DD week 3. The model was fitted using genotype, time, and their interaction as fixed effects and the individual mice labeled as random effect. There is a significant effect of genotype x time for activity (p<0.0001) and no significant effect for genotype x time or genotype for period and alpha. Significance at p<0.05. numDF, numerator degrees of freedom. denDF, denominator degrees of freedom. [file elife-42819-table3-data1.xlsx]

## Sheet: Table 3 - source data 1
	numDF	denDF	F-value	p-value
Period
(Intercept)	1	39	351.35	<0.0001
Week	3	39	3.36	0.03
Genotype	1	13	0.01	0.94
Genotype x Week	3	39	1.9	0.15
Alpha
(Intercept)	1	373	909.26	<0.0001
Time	1	373	2.17	0.14
Genotype	1	13	2.12	0.17
Genotype x Time	1	373	0.02	0.88
Activity
(Intercept)	1	388	52.83	<0.0001
Time	1	388	0.33	0.57
Genotype	1	13	6.77	0.02
Genotype x Time	1	338	30.96	<0.0001
