# Supplementary material for: Shank3 modulates sleep and expression of circadian transcription factors
Source: eLife. 2019 Apr 11;8:e42819. doi: 10.7554/eLife.42819 (PMC6488297; doi:10.7554/eLife.42819)
Supplement: Source data 1. — Linear mixed-effects ANOVA for LD week 1–5. The model was fitted using genotype, time, and their interaction as fixed effects and the individual mice labeled as random effect. There is a significant effect for genotype x time in activity (p<0.0001), a significant effect of genotype for period (p=0.047), and no significant effect for genotype x time or genotype for alpha. Significance at p<0.05. numDF, numerator degrees of freedom. denDF, denominator degrees of freedom. [file elife-42819-data1.xlsx]

## Sheet: LD Weeks 1 - 5 Wheel-Running
	numDF	denDF	F-value	p-value
Period
(Intercept)	1	56	567.72	<0.0001
Week	4	56	2.02	0.11
Genotype	1	14	4.76	0.047
Genotype x Week	4	56	1.03	0.41
Alpha
(Intercept)	1	590	412.8	<0.0001
Time	1	590	8.5	0.004
Genotype	1	14	3.2	0.1
Genotype x Time	1	590	0.64	0.43
Activity
(Intercept)	1	542	60.48	<0.0001
Time	1	542	4.21	0.04
Genotype	1	14	6.87	0.02
Genotype x Time	1	542	85.99	<0.0001
